# Supplementary material for: PD‐L1 Expression in Acute Myeloid Leukemia Cells: Associations With Cell Metabolism
Source: J Immunol Res. 2026 Jul 1;2026:1427790. doi: 10.1155/jimr/1427790 (PMC13323843; doi:10.1155/jimr/1427790)
Supplement: Supplementary file 2 — Supporting Information 2 Clinical and genetic data of patients with AML is given in the Supporting Information Table S1. [file JIMR-2026-1427790-s002.xlsx]

## Sheet: List1
Clinical and genetic data of the non-APL AML patient cohort. NA = not available. ITD = internal tandem duplication. TKD = mutation in the tyrosine kinase domain. No mutation in AML1, CBF or TP53 was detected.
ID	Sex	Age at Diagnosis	Diagnosis (WHO2022)	Diagnosis (FAB)	Secondary/ Therapy related	Cytogenetics	FLT3 mutation	NPM1 mutation	DNMT3A mutation	CEBPA mutation	IDH1 mutation	IDH2 mutation	del5q	del7q	MLL rearrangement	CEP8 mutation	NUP98 rearrangement	MECOM rearrangement	JAK2 mutation	Risk group (ELN 2022)
1	M	56	AML with NPM1 mutation	NA	no	46,XY	no	yes	yes	NA	NA	NA	NA	NA	NA	NA	NA	NA	NA	intermediate
2	M	56	AML with MECOM rearrangement	AML secondary after PV	Sec (PV)	46,XY,inv(3)(p24;q26)der(7)del(7)(p11.2p22)inv(p11.2q11.23)del(q32q36)	no	no	no	no	no	no	no	yes	no	no	no	yes	yes	adverse
3	F	60	AML without maturation	AML M1	no	NA	no	no	yes	mono	no	no	no	no	no	no	no	no	no	intermediate
4	M	64	AML with NUP98 rearrangement	AML M5b	no	46,XY,t(5;11)(q35;p15.5)	ITD	no	no	no	no	no	no	no	no	no	yes	no	no	intermediate
5	M	55	AML with NPM1 mutation	AML M1	no	49,XY,+8,+8,+8	ITD	yes	yes	no	no	no	no	no	no	yes	no	no	no	intermediate
6	M	26	AML without maturation	AML M1	no	46,XY	ITD	no	no	no	no	no	no	no	no	no	no	no	no	adverse
7	F	59	AML with KMT2A rearrangement	AML M5a	no	47,XX,+8,t(9;11)(p?21;q23)	no	no	no	no	no	no	no	no	yes	yes	no	no	no	intermediate
8	F	51	AML with MECOM rearrangement	AML M0	T (mamma)	45,XX,inv(3)(q21.3q26.2),-7	no	no	yes	no	no	no	no	yes	no	no	no	yes	no	adverse
9	M	55	AML with KMT2A rearrangement	AML M5a	no	48,XY,+i(5)(p10),+8,t(9;11)(p21;q23)	ITD+TKD	no	yes	no	no	no	yes	no	yes	yes	no	no	no	intermediate
10	F	65	AML with NPM1 mutation	AML M2	no	46,XX	ITD	yes	no	no	no	no	no	no	no	no	no	no	no	intermediate
11	F	58	AML with NPM1 mutation	AML M1	no	46,XX	ITD	yes	no	no	no	no	no	no	no	no	no	no	no	intermediate
12	M	60	AML with NPM1 mutation	AML M2	no	46,XY	ITD	yes	no	no	no	yes	no	no	no	no	no	no	no	intermediate
13	M	46	AML with KMT2A rearrangement	AML M5a	no	45,XY,-7,t(9;11)(p?21.3;q23.3)	TKD	no	no	no	no	no	no	yes	yes	no	no	no	no	intermediate
14	M	65	AML with NPM1 mutation	AML M4	no	46,XY	no	yes	yes	no	no	no	no	no	no	no	no	no	no	favorable
15	F	46	AML with NPM1 mutation	AML M5b	no	46,XX	ITD	yes	yes	no	no	no	no	no	no	no	no	no	no	intermediate
16	F	39	AML with NUP98 rearrangement	AML M2	T (thyroidea)	46,XX,t(5;11)(q35;p15.5)	ITD	no	no	mono	no	no	no	no	no	no	yes	no	no	intermediate
17	M	36	AML with maturation	AML M2	no	46,XY	ITD	no	no	mono	no	no	no	no	no	no	no	no	no	intermediate
18	M	49	AML with NPM1 mutation	AML M2	no	46,XY	TKD	yes	yes	no	no	no	no	no	no	no	no	no	no	favorable
19	F	24	AML with NPM1 mutation	AML M5b	no	46,XX	ITD	yes	yes	no	no	no	no	no	no	no	no	no	no	intermediate
20	M	22	AML with KMT2A rearrangement	AML M4	no	47,XY,der(10)t(10;11;16)(16pter->p?12::11q24->11q23.3::11q13->11q23.3::10p?12->10qter),der(11)t(10;11)(p?12;q13),der(16)t(11;16)(q24;p?12),+21	no	no	no	no	no	no	no	no	yes	yes	no	no	no	adverse
21	F	55	AML with NPM1 mutation	AML M1	no	46,XX	ITD	yes	no	no	no	no	no	no	no	no	no	no	no	intermediate
22	M	22	AML without maturation	AML M1	no	46,XY	ITD	no	no	no	no	no	no	no	no	no	no	no	no	intermediate
23	M	58	AML with NUP98 rearrangement	AML M4	no	46,XY,t(5;11)(q35.2-q35.3;p15.4)	ITD	no	no	no	no	no	yes	no	yes	no	yes	no	no	adverse
24	M	46	AML with NPM1 mutation	AML M5b	no	46,XY	ITD	yes	no	no	no	no	no	no	no	no	no	no	no	favorable
25	M	59	AML MR	AML M0	no	NA	no	no	no	no	no	no	no	no	no	yes	no	no	no	adverse
26	F	58	AML with NPM1 mutation	AML M4	no	46,XX	no	yes	no	no	no	yes	no	no	no	no	no	no	no	favorable
27	M	45	AML with NPM1 mutation	AML M4	no	46,XY	ITD	yes	yes	yes	no	no	no	no	no	no	no	no	no	intermediate
28	M	51	AML with NPM1 mutation	AML M4	no	46,XY	TKD	yes	no	yes	no	yes	no	no	no	no	no	no	no	favorable
29	M	29	AML with CEBPA mutation	AML M2	no	NA	ITD	no	no	yes	no	no	no	no	no	no	no	no	no	favorable
30	M	51	AML with NPM1 mutation	AML M2	no	46,XY	no	yes	yes	no	yes	no	no	no	no	no	no	no	no	favorable
31	M	41	AML with NPM1 mutation	AML M4	no	46,XY	ITD	yes	yes	no	no	no	no	no	no	no	no	no	no	intermediate
32	M	63	AML MR	AMLM2	no	46,XY,del(2)(q32.1); 46,XY	no	no	no	no	no	no	no	no	no	no	no	no	no	adverse
33	F	54	AML with NPM1 mutation	AML M5b	no	46,XX	ITD	yes	yes	no	no	no	no	no	no	no	no	no	no	intermediate
34	M	24	AML with NPM1 mutation	AML M5b	no	46,XY	no	yes	yes	no	no	no	no	no	no	no	no	no	no	favorable
35	F	69	AML with NPM1 mutation	AML M2	no	NA	no	yes	yes	no	no	no	no	no	no	no	no	no	no	favorable
36	M	50	AML with CEBPA mutation	AML M1	no	46,XY	no	no	no	yes	no	no	no	no	no	no	no	no	no	favorable
37	F	44	AML with NPM1 mutation	AML M5b	no	46,XX	ITD	yes	yes	no	no	no	no	no	no	no	no	no	no	intermediate
38	M	48	AML with CEBPA mutation	AML M1	no	46,XY	no	no	no	yes	no	no	no	no	no	no	no	no	no	favorable
39	F	64	AML with NPM1 mutation	AML M4	no	46,XX	ITD	yes	yes	no	no	no	no	no	no	no	no	no	no	intermediate
40	M	72	AML with NPM1 mutation	AML M1	no	46,XY	ITD	yes	yes	no	no	no	no	no	no	no	no	no	no	intermediate
41	F	55	AML with NPM1 mutation	AML M1	no	46,XX	ITD	yes	yes	no	no	no	no	no	no	no	no	no	no	intermediate
42	M	45	AML with NPM1 mutation	AML M1	no	46,XY	TKD	yes	yes	mono	no	yes	no	no	no	no	no	no	no	favorable
43	M	62	AML with CEBPA mutation	AML M2	no	46,XY	ITD	no	no	yes	no	no	no	no	no	no	no	no	no	intermediate
44	M	46	AML with CEBPA mutation	AML M1	no	46,XY,del(9)(13q33)	no	no	no	yes	no	no	no	no	no	no	no	no	no	favorable
45	F	48	AML with NPM1 mutation	AML M1	no	46,XX	ITD	yes	yes	no	yes	no	no	no	no	no	no	no	no	intermediate
